# Supplementary material for: Oil painting teaching design based on the mobile platform in higher art education
Source: Sci Rep. 2024 Jul 5;14:15531. doi: 10.1038/s41598-024-65103-3 (PMC11226682; doi:10.1038/s41598-024-65103-3)
Supplement: Supplementary file 1 — Supplementary Information. [file 41598_2024_65103_MOESM1_ESM.zip]

Archive with 3 entries (2 files):
- Code and Description/
- Code and Description/Code description.docx
- Code and Description/Dataset code.txt
