# Supplementary material for: Oil painting teaching design based on the mobile platform in higher art education
Source: Sci Rep. 2024 Jul 5;14:15531. doi: 10.1038/s41598-024-65103-3 (PMC11226682; doi:10.1038/s41598-024-65103-3)
Supplement: Supplementary file 1 — Supplementary Information. [file 41598_2024_65103_MOESM1_ESM.zip › Code and Description/Dataset code.txt]

import os
import requests
from bs4 import BeautifulSoup
import random
import shutil

# URL of the website containing the dataset
url = "https://gallerix.asia/a1/"

# Function to download image from a URL
def download_image(url, save_path):
    response = requests.get(url, stream=True)
    with open(save_path, 'wb') as out_file:
        shutil.copyfileobj(response.raw, out_file)

# Function to scrape image URLs from the website
def scrape_image_urls(url):
    response = requests.get(url)
    soup = BeautifulSoup(response.content, 'html.parser')
    image_elements = soup.find_all('img')
    image_urls = [img['src'] for img in image_elements if 'src' in img.attrs]
    return image_urls

# Function to create the dataset folders for each style
def create_dataset_folders(styles):
    os.makedirs("dataset/train", exist_ok=True)
    os.makedirs("dataset/test", exist_ok=True)

    for style in styles:
        os.makedirs(os.path.join("dataset/train", style), exist_ok=True)
        os.makedirs(os.path.join("dataset/test", style), exist_ok=True)

# Main function to collect and split the dataset
def main():
    styles = ['Baroque', 'Cubism', 'Impressionism', 'Renaissance', 'Rococo']
    create_dataset_folders(styles)

    image_count_per_style = 200
    train_ratio = 0.75

    for style in styles:
        image_urls = scrape_image_urls(url + style.lower())

        # Randomly shuffle the image URLs
        random.shuffle(image_urls)

        train_count = int(image_count_per_style * train_ratio)
        train_image_urls = image_urls[:train_count]
        test_image_urls = image_urls[train_count:image_count_per_style]

        for i, image_url in enumerate(train_image_urls):
            download_image(image_url, os.path.join("dataset/train", style, f"{style.lower()}_train_{i}.jpg"))

        for i, image_url in enumerate(test_image_urls):
            download_image(image_url, os.path.join("dataset/test", style, f"{style.lower()}_test_{i}.jpg"))

if __name__ == "__main__":
    main()
